# Supplementary material for: Differentiation of Cold Tolerance in an Artificial Population of a Mangrove Species, Kandelia obovata, Is Associated With Geographic Origins
Source: Front Plant Sci. 2022 Feb 3;12:695746. doi: 10.3389/fpls.2021.695746 (PMC8851163; doi:10.3389/fpls.2021.695746)
Supplement: Supplementary file 2 [file Data_Sheet_1.XLSX]

## Sheet: PRC
sample ID	Plant height/m	Stem basal diameter/cm	Crown diameter/m	Leaf length/cm			Leaf width/cm			Growth form	Germination site	Chilling damage to branches(%)	Defoliation percentage(%)
				leaf 1	leaf 2	leaf 3	leaf 1	leaf 2	leaf 3
W162	1.7	2.13	0.5	10.72	10.9	11.32	4.83	5.01	5.23	2	1	100	100
W163	1.5	1.74	0.75	12.26	10.95	11.65	5.06	5.16	5.11	2	1	100	100
W164	2.2	2.92	0.92	10.53	11.14	12.33	4.61	5.23	4.74	2	1	100	100
W165	1.2	1.34	0.33	11.45	10.8	10.32	5.02	4.84	4.54	2	1	100	100
W166	0.7	0.41	0.08	11.65	10.53	10.25	5.12	4.55	4.33	2	1	100	100
W167	1.1	0.75	0.14	11.43	11.11	10.54	5.23	5.13	4.63	2	1	100	100
W168	1.1	1.21	0.33	11.86	12.32	12.35	5.52	5.91	5.24	2	1	100	100
W169	0.8	0.54	0.15	10.8	10.43	10.64	6.24	5.11	4.92	2	1	100	100
W170	1.1	0.5	0.13	12.22	11.52	11.24	5.85	5.4	5.23	2	1	100	100
W171	0.8	0.44	0.15	12.11	11.41	10.94	5.76	5.33	4.81	2	1	100	100
W172	0.8	1.12	0.23	10.62	10.93	10.14	5.22	5.24	4.81	2	1	100	100
W173	0.7	0.61	0.12	12.6	11.61	11.51	5.75	5.4	5.11	2	1	100	100
W174	0.5	0.33	0.15	10.66	9.82	10.03	5.52	4.41	5.13	2	1	100	100
W175	0.6	0.55	0.18	10.36	9.62	10.21	5.25	4.74	4.94	2	1	100	100
W176	0.5	0.35	0.12	11.04	10.53	10.8	5.01	5.1	5.16	2	1	100	100
W177	1	0.65	0.17	10.32	9.85	10.62	5.32	4.61	5.23	2	1	100	100
W178	1.2	0.83	0.25	11.16	10.63	10.61	5.41	5.16	5	2	1	100	100
W179	1.2	0.9	0.24	12.61	11.71	11.46	5.21	5.35	5.24	2	1	100	100
W180	1.7	2.01	0.55	12.11	12.62	11.64	5.51	5.51	5.25	2	1	100	100
W181	1.5	0.52	0.13	11.6	9.61	10.82	5.26	4.54	5.12	2	1	100	100
W182	1.2	0.71	0.17	12.03	10.93	11.54	5.36	5.21	5.24	2	1	100	100
W183	1.3	0.74	0.12	11.85	11.21	12.13	5.04	4.91	5.33	2	1	100	100
W184	1.3	0.8	0.2	11.52	12.12	10.52	5.11	5.22	4.84	2	1	100	100
W185	1.2	0.72	0.24	11.7	10.6	12.15	5.22	4.32	5.53	2	1	100	100
W186	1.1	0.55	0.13	10.95	10.81	11.25	5.14	5.31	5.35	2	1	100	100
W187	0.7	0.44	0.21	10.23	11.64	10.45	5.32	5.33	4.91	2	1	100	100
W188	1.3	0.93	0.21	10.7	10.25	9.62	5.02	5.15	4.33	2	1	100	100
W189	1.2	0.96	0.13	11.42	11.24	12.14	5.51	5.11	5.76	2	1	100	100
W190	1.5	2.21	0.35	10.03	11.22	9.95	4.9	5.34	5.03	2	1	100	100
W191	1.7	2.12	0.38	11.14	11.1	11.45	5.05	5.26	4.92	2	1	100	100
W192	3.1	1.31	0.44	11.41	12.13	12.22	5.35	5.72	5.62	2	1	100	100
W193	1.5	1.25	0.13	12.31	11.65	11.62	5.72	5.31	5.22	2	1	100	100
W194	1.5	0.82	0.11	10.34	9.65	10.14	5.04	4.72	5.11	2	1	100	100
W195	1.3	0.6	0.06	10.85	10.63	10.95	5.15	5.04	5.15	2	1	100	100

## Sheet: MRC
Sample ID	Plant height/m	Stem basal diameter/cm	Crown diameter/m	Leaf length/cm			Leaf width/cm			Growth form	Germination site	Chilling damage to branches(%)	Defoliation percentage(%)
				leaf 1	leaf 2	leaf 3	leaf 1	leaf 2	leaf 3
W1	2.3	20.38	2.22							1	2	90	99
W2	1.6	6.36	1.07	7.88	7.33		3.81	3.64		1	2	70	80
W3	1.6	4.21	0.71							1	2	80	97
W4	1.2	3.25	0.59	8.53	9.18	8.77	4.17	4.32	4.14	1	2	60	88
W5	1.7	8.32	1.52							1	2	70	90
W8	2.2	6.2	0.34							1	2	100	99
W9	2.3	5.15	0.31	8.44	9.13		4.19	4.42		1	2	90	99
W11	1.2	3.3	0.42							1	2	80	90
W12	2.5	10.11	1.53							1	2	90	99
W14	1.7	4.2	1.05							1	2	100	99
W16	1.5	4.19	0.76	8.26	7.84	8.5	4.34	4.03	4.13	1	2	70	75
W17	1.3	4.31	0.5							1	2	100	99
W18	1.2	4.38	0.55	7.7	8.11		3.76	3.94		1	2	90	99
W19	1.7	10.29	0.76							1	2	100	99
W20	1.3	4.21	0.59	8.1			3.92			1	2	90	99
W21	2.1	30.12	1.89							1	2	100	99
W22	1.6	6.17	1.37							1	2	100	99
W23	1.4	7.17	1.09							1	2	90	99
W24	1.4	3.18	0.82							1	2	90	99
W25	2.6	35.12	2.48	7.86	8.3	8.1	3.81	4.06	4.16	1	2	70	90
W26	1.6	4.14	0.54							1	2	90	97
W27	1.7	5.2	0.44							1	2	100	99
W28	1.7	3.11	0.75							1	2	100	99
W29	1.8	7.37	0.81							1	2	100	99
W30	1.6	4.39	0.52							1	2	100	99
W31	1.9	10.28	1.2							1	2	90	95
W32	1.5	3.27	0.81	6.95	7.27		3.2	3.51		1	2	80	90
W33	1.6	4.13	0.63	7.94	8.29	8.52	3.61	4	4.18	1	2	80	95
W34	1.7	12.32	2.16							1	2	100	99
W36	1.1	3.4	0.45							1	2	100	99
W38	1.3	4.27	0.34							1	2	90	99
W39	1.65	5.3	0.95	8.3	8.57		4.2	4.08		1	2	80	95
W40	1.2	3.36	0.65							1	2	90	98
W41	0.7	3.3	1.15							1	2	90	96
W42	1.2	3.26	0.95							1	2	90	97
W43	1	4.36	0.33	8.54	8.92		4.3	4.22		1	2	80	95
W44	1.6	3.41	0.52							1	2	90	98.5
W45	1.6	8.29	0.66							1	2	90	98
W46	1.5	7.26	0.75							1	2	90	97
W47	2.8	15.41	1.55							1	2	100	99
W48	1.4	10.5	1.3							1	2	90	98
W49	1.5	10.35	0.57							1	2	90	97
W50	1.5	4.48	0.74	8.41	8.14	7.98	4.16	3.87	3.68	1	2	80	90
W51	0.5	1.5	0.18							1	2	100	99
W52	0.7	2.22	0.45							1	2	100	99
W53	1.87	13.48	1.3							1	2	100	99
W54	0.8	1.28	0.36							1	2	100	99
W55	1	2.32	0.21							1	2	100	99
W57	0.7	2.34	0.32							1	2	100	99
W59	1.5	13.3	1.24							1	2	100	99
W60	1.7	12.47	1.13							1	2	90	98
W61	1.9	25.25	1.77	7.65	7.85		3.28	3.62		1	2	90	95
W63	1.8	15.42	12							1	2	90	98
W64	2.4	35.33	2.35	8.58	6.28	8.62	3.31	3.16	3.75	1	2	90	99
W65	1.9	20.45	1.22	8.33	9.18	8.51	3.92	4.38	3.95	1	2	70	90
W66	2.5	40.33	2.54	9.19	8.22		4.26	3.87		1	2	70	90
W70	2.3	25.39	1.28							1	2	90	95
W72	2.5	25.37	1.58							1	2	90	98
W73	2.4	18.41	1.03							1	2	90	99
W75	2.5	25.4	1.57							1	2	90	98
W76	2.9	30.47	1.73							1	2	90	98
W77	3	10.15	1.27							1	2	90	99
W78	2.7	12.35	1.52							1	2	90	99
W81	2.5	25.14	13							1	2	100	99
W83	2.7	40.39	1.71	8.28	7.81		3.62	3.43		1	2	80	90
W84	1.9	30.18	1.38	7.96	7.66		3.63	3.43		1	2	80	90
W85	2.1	25.13	1.37	7.8	8.19	8.67	3.7	3.82	4.2	1	2	80	85
W88	2.7	35.19	2.08	8.58	9.18	9.09	3.39	4.37	4.18	1	2	70	80
W89	2.1	19.3	1.54	7.24	7.52		3.37	3.63		1	2	80	85
W90	1.7	8.31	0.87							1	2	90	98
W91	1.8	5.11	0.73							1	2	90	98
W92	2	10.14	1.08							1	2	90	97
W93	2	30.27	2.05							1	2	90	98
W94	1.6	10.32	1.24							1	2	90	98
W95	1.5	20.15	2.01							1	2	90	99
W96	1.4	5.22	1.09							1	2	90	98
W97	1	2.36	0.29							1	2	90	98
W102	1.7	3.29	0.35							1	2	90	99
W104	2.2	7.37	0.64							1	2	100	99
W105	2.5	5.41	0.8							1	2	100	99
W106	2.1	6.28	0.68							1	2	100	99
W107	2.2	7.49	0.54							1	2	100	99
W108	2.1	5.33	0.88							1	2	100	99
W109	2	6.29	0.58							1	2	100	99
W110	2	10.36	1.4							1	2	100	98
W113	2.1	5.23	0.64							1	2	100	99
W115	1.9	10.24	1.53	8.69	8.38		3.76	4.2		1	2	80	90
W116	1.5	5.36	0.61							1	2	90	97
W119	1.6	10.43	0.88							1	2	90	98
W120	2	45.48	2.33							1	2	90	97
W121	2.4	50.49	2.71							1	2	90	97
W122	1.9	35.33	1.77							1	2	90	97
W123	1.8	20.28	1.77	8.49			3.95			1	2	90	93
W125	2.2	25.15	1.55							1	2	90	99
W126	2.3	15.29	1.11							1	2	90	98
W127	2.1	20.4	1.34							1	2	90	97
W128	1.6	17.32	1.44							1	2	90	95
W129	1.9	15.27	1.64	8.69			4.01			1	2	80	94
W130	1.8	15.13	1.45	7.93	8.12		3.87	3.82		1	2	80	90
W132	1.6	4.36	0.34	8.43	8.55	9.15	4.01	4.17	4.33	1	2	80	90

## Sheet: SRC
sample ID	Plant height/m	Stem basal diameter/cm	Crown diameter/m	Leaf length/cm			Leaf width/cm			Growth form	Germination site	Chilling damage to branches(%)	Defoliation percentage(%)
				leaf 1	leaf 2	leaf 3	leaf 1	leaf 2	leaf 3
W6	1.8	4.21	0.51	7.7	7.51		3.91	4.14		1	3	60	70
W7	0.6	3.18	0.31	7.83	8.11	8.3	3.86	4.34	4.25	1	3	0	10
W15	1.3	2.37	0.72	8.1	7.41	8.74	4.12	3.7	4.31	1	3	60	70
W56	0.8	2.3	0.31	8.95	8.46	8.5	4.63	4.01	4.22	1	3	60	70
W133	1.5	3.09	0.35	7.13	7.74	7.53	3.45	3.76	3.72	1	3	30	40
W136	1.3	1.08	0.13	7.7	7.82	7.41	3.75	3.84	3.55	1	3	50	65
W137	1.1	1.16	0.15	6.73	7.24	7.92	3.85	3.5	3.62	1	3	30	40
W138	1.1	1.32	0.13	7.42	7.63	7.61	3.62	3.7	3.64	1	3	40	50
W142	1.1	1.13	0.12	7.73	8.21	8.14	3.75	3.96	4.03	1	3	40	50
W143	1.7	3.05	0.44	8.31	8.15	7.64	3.65	4.14	3.65	1	3	20	40
W144	1.75	4.04	0.56	8.93	8.14	8.43	4.13	3.95	4.11	1	3	50	65
W145	1.7	3.69	0.74	6.92	7.42	8.15	3.66	3.55	3.83	1	3	80	95
W146	1.85	4.03	0.73	7.43	7.63	7.95	3.91	3.64	3.84	1	3	60	75
W147	1.85	5.12	0.64	7.14	7.84	8.22	3.92	3.63	3.84	1	3	60	85
W148	1.65	3.02	0.35	7.41	7.75	7.31	3.83	3.51	3.62	1	3	70	85
W151	0.8	1.24	0.11	7.96	8.75	8.34	4.02	4.23	4.11	1	3	40	60
W152	0.8	1.12	0.15	7.4	8.11	7.95	3.84	3.93	4.02	1	3	40	60
W153	0.8	1.37	0.13	6.95	7.82	7.83	3.52	3.71	3.64	1	3	50	70
W154	0.9	1.11	0.12	6.86	6.91	6.84	3.53	3.53	3.46	1	3	40	60
W155	0.9	1.23	0.13	7.25	8.12	8.42	3.74	3.84	4.15	1	3	40	50
W156	0.7	1.32	0.11	6.9	7.13	6.92	3.21	3.32	3.31	1	3	40	70
W157	1.2	1.04	0.32	6.8	6.72	7.81	3.26	3.34	3.74	1	3	30	50
W158	1.35	1.35	0.13	7.4	8.53	8.2	3.41	4.14	4.06	1	3	30	60
W159	1.1	1.56	0.28	7.32	7.84	8.14	3.44	3.62	3.75	1	3	20	60
W160	1	1.07	0.33	6.9	7.84	7.75	3.55	3.71	3.85	1	3	0	30
W161	1.8	40.48	2.56	7.56	7.52	7.92	3.54	3.32	3.33	1	3	0	5

## Sheet: FD
sample ID	Plant height/m	Stem basal diameter/cm	Diameters at Breast Height/cm	Crown diameter/m	Leaf length/cm			Leaf width/cm
					leaf 1	leaf 2	leaf 3	leaf 1	leaf 2	leaf 3
FD1	2.8	7.09	3.57	1.54	9.57	10.58	9.93	4.35	4.1	4.72
FD2	2.5	6.05	3.56	1.61	10.08	8.86	9.5	4.44	4.27	4.12
FD3	2.8	7.07	4.08	1.7	9.82	9.03	9.81	4.64	4.27	4.55
FD4	2.4	4.82	3.21	1.33	7.59	7.63	8.51	3.98	4.03	3.95
FD5	2.5	6.09	3.64	1.24	7.96	8.65	8.36	4.08	4.03	3.35
FD6	2.6	5.69	3.42	1.31	9.48	7.42	6.68	4.61	3.62	3.49
FD7	2.2	5.09	2.85	1.16	9.4	8.44	7.96	4.27	3.9	3.43
FD8	1.6	4.05	-	1.25	7.81	8.2	7.76	3.89	3.85	4.13
FD9	1.6	4.07	-	1.02	7.61	7.46	7.32	4.49	4.7	4.28
FD10	1.6	4.1	-	1.01	7.54	8.02	7.41	3.92	4.32	4.02
FD11	1.65	4.02	-	1.1	7.42	7.51	6.95	3.78	3.4	3.56
FD12	1.5	3.69	-	1.08	7.48	7.99	7.07	3.53	3.71	3.4
FD13	1.8	4.57	-	1.04	6.95	7.19	7.36	3.52	3.48	3.63
FD14	1.7	4.56	-	0.92	7.62	8.1	8.57	3.9	4.2	3.93
FD15	1.7	4.57	-	0.9	8.98	8.64	8.59	4.3	4.11	4.05
FD16	1.3	3.05	-	0.59	9.55	6.6	7.63	4.67	3.21	3.42
FD17	1.3	3.02	-	0.58	8.47	8.44	7.94	4.25	4.03	3.7
FD18	1.4	3.07	-	0.55	7.84	7.48	7.7	3.82	4.1	3.87
FD19	1.4	3.04	-	0.52	7.63	8.06	7.57	4.45	4.77	4.25
FD20	1.3	3.26	-	0.54	7.63	8.03	7.77	3.87	4.36	4.05
FD21	1.35	3.08	-	0.57	6.95	7.56	6.92	3.5	3.62	3.59
FD22	1.4	3.29	-	0.52	8.48	8.19	7.23	4.13	3.96	3.51
FD23	1.4	3	-	0.68	6.82	7.29	6.74	3.33	3.62	3.21

## Sheet: YX
sample ID	Plant height/m	Stem basal diameter/cm	Diameters at Breast Height/cm	Crown diameter/m	Leaf length/cm			Leaf width/cm
					leaf 1	leaf 2	leaf 3	leaf 1	leaf 2	leaf 3
Y1	3.2	11.27	6.02	1.58	9.26	9.19	9.08	4.95	4.92	4.8
Y2	2.8	8.23	3.51	1.37	8.26	9.25	9.23	4.26	4.62	4.8
Y3	3.5	6.2	2.56	1.28	9.9	9.16	8.36	5.15	4.89	4.2
Y4	3.4	11.01	5.04	1.55	8.74	8.82	8.28	4.55	4.27	4.2
Y5	3.8	13.2	6.09	1.26	8.09	8.98	7.41	3.74	4.36	3.4
Y6	3.7	12.13	5.54	1.76	8.79	9.32	8.5	3.73	3.89	3.8
Y7	3.3	7.28	3.57	1.56	8.96	10.56	8.2	3.92	4.43	3.7
Y8	2.5	7.61	3.07	1.28	10.36	8.41	9.83	4.52	4.22	4.6
Y9	3.5	13.21	6.08	1.25	10.29	5.61	8.05	4.26	2.77	3.6
Y10	3.6	13.49	6.04	0.51	6.48	6.26	8.93	3.25	3.07	3.6
Y11	3.4	12.11	5.01	1.59	8.33	8.3	8.41	3.78	3.58	3.4
Y12	3.8	12.58	6.07	1.26	8.27	8.35	9.59	3.68	3.81	4.4
Y13	4.7	20.84	12.03	1.78	12.19	11.46	9	5.06	4.84	3.6
Y14	5.2	13.11	6.01	1.65	12.08	8.8	10.89	4.99	3.87	5.1
Y15	5.7	15.77	8.07	1.07	9.93	9.18	10.4	4.77	4.73	4.7
Y16	6.1	23.26	11.06	1.16	9.73	7.83	10.26	4.23	3.89	4.7
Y17	6	19.29	9.07	1.72	10.3	9.23	10.87	4.73	4	4.9
Y18	5.3	12.1	5.01	1.3	8.86	10.14	8.26	4.54	4.7	4.1
Y19	5.2	11.68	5.08	0.57	7.99	9.96	9.56	4.04	4.89	4.9
Y20	3.7	12.65	6.1	1.53	9.52	10.21	10.27	4.62	5.21	4.9
Y21	3.3	12.51	6.04	1.03	7.79	9.16	9.13	3.5	4.29	3.8
Y22	3.6	18.71	9.01	1.75	9.77	9.57	10.35	4.26	4.07	4.3
Y23	3.5	17.25	8.07	1.31	8.89	9.6	10.44	3.82	4.31	4.35
Y24	4.5	15.34	7.04	1.22	10.22	10.28	9.71	4.37	4.36	4.1
				8.4	4.1
				10.4	4.15
				9.9	4.1
				6.6	3.23
				9.2	3.81
				7.8	3.3
				8.2	3.45
				9.2	4
				8.5	3.6
				6.7	3.2
				7.7	3.4
				9.6	4.11
				9.9	4.6
				7.9	4.35
				12.5	6
				10.4	5.3
				10.2	5
				10.1	5.1
				8.4	4.1
				9.7	4.9
				10.3	4.7
				7.6	4.6
				8.6	4.33
				11.4	4.4
				8.9	4.35
				8.2	4.1
				9.5	4.3
				8.8	3.9
				11	5.4
				9	4.3
				7.4	3.3
				6.2	2.5
				8.4	3.3
				7	2.3
				7	2.9
				8.2	4
				8.1	3.6
				9.3	4
				9.7	4.6
				9.1	4
				8.7	4.2
				9.5	4.7

## Sheet: SZ
sample ID	Plant height/m	Stem basal diameter/cm	Diameters at Breast Height/cm	Crown diameter/m	Leaf length/cm			Leaf width/cm
					leaf 1	leaf 2	leaf 3	leaf 1	leaf 2	leaf 3
S1	6.2	15.07	9.09	2.49	11.54	10.26	8.87	3.92	4.22	3.94
S2	6	15.01	8.57	2.28	9.25	12.25	9.66	3.82	4.24	4.18
S3	6.2	16.06	8.55	2.48	9.06	8.34	9.4	3.99	3.18	4.04
S4	6	18.03	9.01	2.51	7.44	8.17	9.26	2.52	3.13	3.53
S5	5.8	18.01	8.78	2.81	8.78	8.67	8.47	3.24	3.35	2.71
S6	6.5	18.03	9.27	3.08	7.72	8.16	7.36	3.17	2.85	2.82
S7	5.8	18.04	7.83	3.41	6.33	8.41	8.74	3.2	3.47	3.56
S8	6.4	20.02	9.57	3.06	9.94	9.13	8.09	4.18	3.06	3.9
S9	6	17.06	8.8	2.82	9.26	9.38	10.62	3.3	3.39	4.19
S10	6.2	15.01	8.89	2.87	8.86	8.63	8.17	3.29	3.2	3.24
S11	6	18.05	8.5	4.21	9.11	9.19	9.67	3.55	3.89	3.32
S12	6	20.05	9.08	3.24	9.92	10.56	9.83	3.81	4.64	3.96
S13	5.8	18.02	8.83	3.02	9.53	8.78	8.06	3.32	4.02	3.01
S14	6	20.06	9.23	3.03	7.3	8.7	7.8	2.68	2.91	3.2
S15	6.3	16	8.71	3.04	9.26	8.35	10.14	3.28	2.76	3.45
S16	6.1	22.08	9.83	3.26	9.22	9.91	10.78	3.1	3.35	3.82
S17	6	18.05	8.74	3.63	11.42	9.42	9.34	4.97	3.61	3.8
S18	6	18.09	8.85	3.04	9.65	11.08	10.07	4.07	4.42	3.92
S19	6.2	21.05	9.48	2.88	10.15	9.02	8.01	3.86	3.95	3.18
S20	5.8	16.02	8.55	4.08	8.78	8.28	7.74	3.26	3.51	3.03
S21	6.5	24.08	9.62	4.48	7.75	6.97	6.12	3.02	3.24	2.48
S22	6.5	25.1	9.51	3.63	7.54	7.86	8.66	3.64	2.58	3.59

## Sheet: FCG
sample ID	Plant height/m	Stem basal diameter/cm	Diameters at Breast Height/cm	Crown diameter/m	Leaf length/cm			Leaf width/cm
					leaf 1	leaf 2	leaf 3	leaf 1	leaf 2	leaf 3
F1	2.5	7.07	3.56	2.41	6.86	7.86	7.69	3.02	3.82	3.42
F2	2.7	6.04	5.1	3.62	7.43	7.87	9.12	3.13	3.53	5.02
F3	2.5	5.59	3.62	3.27	8.83	8.93	8.25	4.72	4.76	4.18
F4	2.1	5.03	3.56	2.49	7.54	9.16	9.98	3.76	4.93	5.06
F5	2.5	7.07	4.1	3.02	8.08	7.84	9.85	4.31	3.81	4.98
F6	2.6	6.08	3.41	2.88	11.94	9.59	7.19	5.88	4.98	3.71
F7	2.5	6.03	4.09	2.9	7.32	9.47	8.19	3.87	5.16	5.39
F8	2.7	6.02	3.53	3.65	7.69	8.63	10.22	4.33	4.23	5.21
F9	2.5	5.58	3.54	2.87	7.76	7.59	8.97	6.49	6.26	4.73
F10	2.2	4.65	2.88	2.46	8.45	8.91	10.25	4.1	4.56	5.35
F11	2.5	6.58	4.53	3.23	9.15	8.7	9.95	5	4.24	5.59
F12	2.2	5.09	3.63	2.87	13.73	9.14	9	5.93	4.63	4.23
F13	2.6	6.04	4.04	3.23	10.31	9.26	9.5	5.3	4.93	4.46
F14	2.7	6.54	4.21	4.05	12.2	12.35	11.44	5.47	6.16	4.91
F15	2.5	6.09	4.09	3.02	13.4	9.27	11.77	5.64	4.24	5.55
F16	3.2	8.09	5.03	5.03	9.07	8.92	8.13	3.87	3.75	3.83
F17	2.5	6.57	4.58	3.65	9.12	11.23	9.12	5.13	4.01	4.05
F18	2.5	7.56	3.82	3.06	9.16	9.23	8.69	4.16	3.44	4.42
F19	2.6	7.05	4.23	3.29	9.68	8.96	9.24	4.2	4.67	4.32
F20	2.5	6.54	4.09	2.82	9.18	9.84	10.44	4.44	4.62	4.21
F21	2	6.07	3.29	2.27	10.15	10.45	10.45	4.47	4.3	4.74
F22	2.2	5.84	3.49	2.45	10.98	8.92	9.01	4.22	4.33	4.2

## Sheet: HK
sample ID	Plant height/m	Stem basal diameter/cm	Diameters at Breast Height/cm	Crown diameter/m	Leaf length/cm			Leaf width/cm
					leaf 1	leaf 2	leaf 3	leaf 1	leaf 2	leaf 3
H1	4.1	8.51	5.51	1.83	7.54	6.91	7.38	3.36	3.56	3.56
H2	5.5	9.54	5.53	2.11	9.19	7.27	8.72	4.54	3.65	4.46
H3	6.2	14.35	7.55	2.54	9.38	10.08	9.49	4.66	5.19	4.89
H4	6.5	11	6.05	2.51	8.8	10.6	12.04	3.9	4.95	5.87
H5	5.1	8.51	4.52	2.3	10.98	10.21	9.83	5.39	4.68	4.58
H6	5.7	8.7	5.26	3.12	12.27	11.4	11.27	5.27	5.26	5.17
H7	6.1	10.53	6.72	3.54	10.94	10.34	9.21	4.74	4.64	5.23
H8	6.3	12.13	8.21	3.4	10.68	10.02	9.52	5.89	5.05	5.57
H14	1.5	7.15	4.55	1.31	10.92	10.66	10.32	4.79	4.83	4.72
H15	6	15.34	9.27	2.8	10.58	11.14	13.95	4.66	5.25	5.87
H16	5.5	8.26	4.62	3.12	13.31	12.97	13.15	5.41	5.25	5.32
H21	6.3	9.36	5.44	3.24	12.82	11.46	11.42	5.42	5.53	5.12
H22	5.3	8.34	5.16	2.96	10.48	10.77	10.77	4.63	4.76	4.76
H23	6.1	16.17	9.63	3.11	11.32	11.8	10.86	4.91	5.05	4.92
H24	6.6	16.67	9.56	3.45	11.68	10.34	9.92	4.58	4.49	4.73
H25	5.5	12.11	7.12	2.73	9.86	9.57	9.75	5.49	4.43	4.93
H26	5	10.25	5.66	2.44	7.86	7.02	6.19	3.09	3.24	2.49
H27	5.5	12.23	6.72	2.96	7.66	7.91	8.66	3.62	2.53	3.56
H28	5.5	10.56	5.85	3.13	8.06	8.45	8.25	2.65	3.37	3.34
H29	5.1	7.19	4.63	2.35	9.84	9.44	7.82	4.18	3.72	3.42
H30	5.3	6.84	4.16	2.12	8.28	10.01	9.89	3.44	3.96	3.78
H31	5.6	6.35	3.97	2.73	9.34	9.16	9.89	3.38	3.53	4.32
H32	6.2	8.14	4.62	3.26	9.98	9.59	9.61	3.82	4.36	3.44
H33	5.5	12.66	7.83	2.82	10.16	11.07	10.7	3.91	4.62	4.78
H34	6	17.34	9.62	3.43	9.58	9.84	10.4	4.17	4.19	4.27
H35	5.7	7.25	4.96	2.75	9.02	10.56	9.44	3.79	4.95	4.27
