# Supplementary material for: Differentiation of Cold Tolerance in an Artificial Population of a Mangrove Species, Kandelia obovata, Is Associated With Geographic Origins
Source: Front Plant Sci. 2022 Feb 3;12:695746. doi: 10.3389/fpls.2021.695746 (PMC8851163; doi:10.3389/fpls.2021.695746)
Supplement: Supplementary file 3 [file Data_Sheet_2.XLSX]

## Sheet: CP_SSRs_YQ
sample ID	Group	Plastid microsatellite
		CP07	CP11	CP12	CP15	CP16	CP17
W6	SRC	145	179	195	112	130	163
W7	SRC	145	179	195	112	130	163
W15	SRC	145	179	195	112	130	163
W56	SRC	145	179	195	112	130	163
W133	SRC	145	179	195	112	130	163
W136	SRC	143	179	195	112	130	163
W137	SRC	145	179	195	112	130	163
W138	SRC	145	179	195	112	130	163
W142	SRC	145	179	195	112	130	163
W143	SRC	147	179	195	112	130	163
W144	SRC	145	179	195	112	130	163
W146	SRC	145	179	195	112	130	163
W147	SRC	145	179	195	112	130	163
W148	SRC	145	179	195	112	130	163
W151	SRC	145	179	195	112	130	163
W152	SRC	145	179	195	112	130	163
W154	SRC	145	179	195	112	130	163
W156	SRC	145	179	195	112	130	163
W157	SRC	145	179	195	112	130	163
W158	SRC	145	179	195	112	130	163
W159	SRC	145	179	195	112	130	163
W160	SRC	145	179	195	112	130	163
W161	SRC	143	179	195	112	130	163
W1	MRC	143	179	195	112	130	163
W2	MRC	143	179	167	112	130	163
W3	MRC	143	179	167	112	130	163
W4	MRC	143	179	195	112	130	163
W5	MRC	143	179	167	112	130	163
W8	MRC	143	179	167	112	130	163
W9	MRC	143	179	167	112	130	163
W11	MRC	143	179	167	112	130	163
W12	MRC	143	179	167	112	130	163
W16	MRC	143	179	167	112	130	163
W17	MRC	143	179	167	112	130	163
W18	MRC	143	179	167	112	130	163
W19	MRC	143	179	195	112	130	163
W20	MRC	143	179	195	112	130	163
W21	MRC	143	179	167	112	130	163
W22	MRC	143	179	167	112	130	163
W23	MRC	143	179	167	112	130	163
W24	MRC	143	179	167	112	130	163
W25	MRC	143	179	195	112	130	163
W26	MRC	143	179	195	112	130	163
W27	MRC	143	179	167	112	130	163
W28	MRC	143	179	167	112	130	163
W29	MRC	143	179	167	112	130	163
W30	MRC	143	179	195	112	130	163
W31	MRC	143	179	195	112	130	163
W32	MRC	143	179	195	112	130	163
W33	MRC	143	179	195	112	130	163
W34	MRC	143	179	195	112	130	163
W36	MRC	143	179	195	112	130	163
W38	MRC	143	179	195	112	130	163
W39	MRC	143	179	167	112	130	163
W41	MRC	143	179	195	112	130	163
W44	MRC	143	179	167	112	130	163
W45	MRC	141	179	195	112	130	163
W47	MRC	143	179	195	112	130	163
W48	MRC	143	179	195	112	130	163
W49	MRC	143	179	195	112	130	163
W50	MRC	143	179	195	112	130	163
W51	MRC	143	179	167	112	130	163
W52	MRC	143	179	167	112	130	163
W53	MRC	143	179	195	112	130	163
W54	MRC	143	179	195	112	130	163
W55	MRC	143	179	167	112	130	163
W57	MRC	143	179	195	112	130	163
W59	MRC	143	179	195	112	130	163
W60	MRC	143	179	195	112	130	163
W61	MRC	143	179	195	112	130	163
W63	MRC	143	179	167	112	130	163
W64	MRC	143	179	167	112	130	163
W65	MRC	143	179	195	112	130	163
W66	MRC	143	179	195	112	130	163
W70	MRC	143	179	195	112	130	163
W72	MRC	143	179	195	112	130	163
W73	MRC	143	179	195	112	130	163
W75	MRC	143	179	167	112	130	163
W76	MRC	143	179	195	112	130	163
W77	MRC	143	179	195	112	130	163
W78	MRC	143	179	195	112	130	163
W81	MRC	143	179	167	112	130	163
W83	MRC	143	179	167	112	130	163
W84	MRC	143	179	167	112	130	163
W85	MRC	143	179	167	112	130	163
W88	MRC	143	179	167	112	130	163
W89	MRC	143	179	195	112	130	163
W90	MRC	143	179	195	112	130	163
W91	MRC	143	179	195	112	130	163
W92	MRC	143	179	167	112	130	163
W93	MRC	143	179	167	112	130	163
W94	MRC	143	179	167	112	130	163
W95	MRC	143	179	167	112	130	163
W96	MRC	143	179	167	112	130	163
W97	MRC	143	179	167	112	130	163
W102	MRC	143	179	195	112	130	163
W104	MRC	143	179	195	112	130	163
W105	MRC	143	179	195	112	130	163
W106	MRC	143	179	195	112	130	163
W107	MRC	143	179	195	112	130	163
W108	MRC	143	179	195	112	130	163
W109	MRC	143	179	195	112	130	163
W110	MRC	143	179	195	112	130	163
W113	MRC	143	173	195	112	130	165
W115	MRC	143	179	195	112	130	163
W119	MRC	143	179	195	112	130	163
W120	MRC	143	179	195	112	130	163
W121	MRC	143	179	195	112	130	163
W122	MRC	143	179	195	112	130	163
W123	MRC	143	179	195	112	130	163
W125	MRC	143	179	195	112	130	163
W126	MRC	143	179	195	112	130	163
W127	MRC	143	179	195	112	130	163
W128	MRC	143	179	195	112	130	163
W129	MRC	143	179	195	112	130	163
W162	PRC	143	179	195	112	130	161
W163	PRC	143	179	195	112	130	161
W164	PRC	143	179	195	112	130	161
W165	PRC	143	179	195	112	130	161
W166	PRC	145	179	195	112	130	161
W168	PRC	143	179	195	112	130	161
W169	PRC	131	179	195	112	130	161
W170	PRC	131	179	167	112	130	161
W171	PRC	131	179	167	112	130	161
W172	PRC	133	179	167	112	130	161
W173	PRC	133	179	167	112	130	161
W174	PRC	133	179	167	112	130	161
W175	PRC	131	179	195	112	130	161
W176	PRC	131	179	195	112	130	161
W177	PRC	145	179	195	112	130	161
W178	PRC	143	179	195	112	130	161
W179	PRC	143	179	195	112	130	161
W180	PRC	129	179	195	112	130	161
W181	PRC	131	179	195	112	130	161
W182	PRC	131	179	167	112	130	161
W183	PRC	131	179	167	112	130	161
W184	PRC	131	179	167	112	130	163
W185	PRC	131	179	167	112	130	161
W186	PRC	129	179	167	112	130	161
W187	PRC	131	179	167	112	130	161
W188	PRC	131	179	195	112	130	161
W189	PRC	129	179	195	112	130	161
W190	PRC	129	179	195	112	130	161
W191	PRC	143	179	195	112	130	161
W192	PRC	131	179	167	112	130	161
W193	PRC	131	179	167	112	130	161
W194	PRC	131	179	167	112	130	161
W195	PRC	133	179	167	112	130	163

## Sheet: CP_SSRs_5POPs
sample ID	Pop.	Plastid SSRs
		CP07	CP11	CP12	CP15	CP16	CP17
N1	ND	145	179	193	112	130	163
N2	ND	145	179	195	112	130	163
N3	ND	145	179	167	112	130	163
N4	ND	145	179	167	112	130	163
N5	ND	145	179	167	112	130	163
N6	ND	145	179	167	112	130	163
N7	ND	145	179	167	112	130	163
N8	ND	145	179	167	112	130	163
N9	ND	145	179	167	112	130	163
N10	ND	145	179	167	112	130	163
N11	ND	145	179	195	112	130	163
N12	ND	145	179	193	112	130	163
N13	ND	145	179	195	112	130	163
N14	ND	145	179	195	112	130	163
N15	ND	145	179	167	112	130	163
N16	ND	145	179	167	112	130	163
N17	ND	145	179	167	112	130	163
N18	ND	145	179	167	112	130	163
N19	ND	145	179	167	112	130	163
N20	ND	145	179	167	112	130	163
N21	ND	145	179	167	112	130	163
N22	ND	145	179	177	112	130	163
N23	ND	145	179	195	112	130	163
K01	YX	143	179	195	112	128	165
K13	YX	141	179	195	112	128	165
K42	YX	141	179	195	112	130	163
K55	YX	141	179	195	112	130	163
K68	YX	141	179	195	112	130	163
K80	YX	141	179	195	112	130	165
K127	YX	145	179	195	112	130	163
K142	YX	143	179	195	112	130	163
K156	YX	141	179	195	112	130	165
K180	YX	141	179	195	112	128	165
K192	YX	141	179	195	112	128	165
K213	YX	141	179	195	112	130	165
K225	YX	141	179	195	112	130	165
K288	YX	141	179	195	112	130	165
KO50	YX	143	179	195	112	130	163
KO75	YX	143	179	195	112	130	163
KO95	YX	141	179	195	112	130	165
KO100	YX	141	179	195	112	130	165
KO116	YX	141	179	195	112	128	165
KO131	YX	141	179	195	112	130	165
KO162	YX	141	179	195	112	130	165
KO183	YX	141	179	195	112	130	165
KO194	YX	141	179	195	112	130	165
KO209	YX	141	179	195	112	130	165
S1	SZ	143	179	167	112	130	163
S2	SZ	143	179	167	112	130	163
S3	SZ	143	179	167	112	130	163
S4	SZ	141	179	167	112	130	163
S5	SZ	143	179	195	112	130	165
S6	SZ	141	179	195	112	130	163
S7	SZ	141	179	167	112	130	163
S8	SZ	141	179	167	112	130	163
S9	SZ	141	179	167	112	130	165
S10	SZ	143	179	195	112	130	163
S11	SZ	141	179	167	112	130	163
S12	SZ	143	179	195	112	130	163
S13	SZ	143	179	167	112	130	163
S14	SZ	141	179	195	112	130	163
S15	SZ	143	179	193	112	130	163
S16	SZ	141	179	195	112	130	163
S17	SZ	141	179	167	112	130	163
S18	SZ	141	179	193	112	130	165
S19	SZ	141	179	193	112	130	163
S20	SZ	141	179	195	112	130	163
S21	SZ	141	179	195	112	130	165
F1	FCG	141	179	167	112	130	163
F2	FCG	141	179	195	112	130	163
F3	FCG	141	179	167	112	128	165
F4	FCG	141	179	167	112	130	163
F5	FCG	141	179	167	112	130	165
F6	FCG	141	179	195	112	130	163
F7	FCG	141	179	195	112	130	163
F8	FCG	143	179	195	112	130	163
F9	FCG	141	179	195	112	130	163
F10	FCG	141	179	195	112	130	163
F11	FCG	141	179	167	112	130	163
F12	FCG	141	179	167	114	130	163
F13	FCG	143	179	195	112	130	163
F14	FCG	141	179	167	112	130	163
F15	FCG	141	179	167	112	130	163
F16	FCG	141	179	167	112	130	163
F17	FCG	141	179	167	112	128	163
F18	FCG	141	179	167	112	128	165
F19	FCG	141	179	195	112	130	165
F20	FCG	141	179	195	112	130	163
D1	HK	129	179	167	112	130	163
D2	HK	129	179	167	112	130	161
D3	HK	129	179	167	112	130	161
D4	HK	127	179	195	112	130	161
D5	HK	127	179	195	112	130	161
D6	HK	127	179	195	112	130	161
D7	HK	127	179	195	112	130	161
D8	HK	127	179	195	112	130	161
D14	HK	129	179	195	112	130	161
D15	HK	127	179	195	112	130	161
D16	HK	127	179	195	112	130	161
D21	HK	141	179	167	112	128	163
D22	HK	141	179	169	112	130	161
D23	HK	129	179	167	112	130	161
D24	HK	129	179	167	112	130	161
D25	HK	129	179	167	112	130	161
D26	HK	129	179	195	112	130	161
D27	HK	127	179	195	112	130	161
D28	HK	141	179	195	112	130	161
D29	HK	141	179	195	112	130	161
D30	HK	127	179	195	112	130	161
D31	HK	141	179	173	112	130	161
D32	HK	141	179	195	112	130	161
D33	HK	141	179	171	112	130	161
D34	HK	141	179	195	112	130	161
D35	HK	129	179	167	112	130	161

## Sheet: NSSRs_YQ
Sample ID	Group	Nuclear SSRs
		Kaca01		Kaca04		kaca05		Kaca09		Kaca10		Kaca12		Kcan004		Kcan009		Kcan011		Kcan034
W6	SRC	148	158	85	87	141	143	72	80	132	132	75	75	220	220	296	296	239	241	265	265
W7	SRC	144	148	83	85	143	149	80	80	124	132	75	75	222	222	292	296	225	239	265	271
W15	SRC	148	154	85	85	143	149	80	84	132	136	75	75	294	294	292	296	227	237	265	265
W56	SRC	148	154	83	85	143	143	84	86	124	132	75	75	222	222	296	296	239	241	265	265
W133	SRC	148	154	85	85	143	149	72	80	134	134	75	75	220	220	292	296	227	237	265	265
W136	SRC	148	148	83	85	141	143	80	80	124	124	75	75	260	268	296	296	211	243	271	271
W137	SRC	154	158	87	87	141	145	80	80	132	132	75	75	222	222	296	296	237	239	265	265
W138	SRC	158	158	87	87	141	141	82	82	134	138	75	75	220	220	296	296	241	243	265	265
W142	SRC	154	158	83	87	141	141	80	80	134	138	75	75	222	222	296	296	241	243	265	265
W143	SRC	152	158	87	87	141	141	72	80	132	132	71	71	220	220	296	296	239	241	265	271
W144	SRC	158	158	85	87	141	141	80	80	132	136	77	77	220	224	296	296	241	243	265	265
W146	SRC	158	158	87	87	141	143	72	80	132	132	77	77	220	220	292	296	241	243	265	269
W147	SRC	154	158	85	85	141	145	80	80	132	132	75	75	220	220	296	296	241	243	265	265
W148	SRC	158	160	87	87	141	145	72	80	132	136	77	77	222	222	292	296	233	239	265	265
W151	SRC	158	160	85	87	141	145	80	80	134	138	75	75	222	222	296	296	227	249	265	269
W152	SRC	158	160	85	87	141	145	72	80	134	138	75	75	222	222	296	296	227	249	265	269
W154	SRC	158	160	87	87	143	143	72	80	134	138	75	75	222	224	296	296	239	241	265	265
W156	SRC	146	146	87	87	141	141	80	80	134	138	75	75	222	222	296	296	241	243	265	265
W157	SRC	154	158	87	87	143	143	80	80	134	138	75	75	220	220	296	296	237	239	265	265
W158	SRC	146	160	87	87	141	143	72	80	132	136	75	75	222	222	296	296	239	241	269	273
W159	SRC	154	158	87	87	141	141	72	80	132	136	75	75	222	222	292	296	239	241	265	265
W160	SRC	152	160	87	87	145	145	80	80	132	136	75	75	222	222	296	296	241	243	265	265
W161	SRC	148	148	83	85	141	141	72	80	124	124	75	75	260	264	296	296	235	237	265	267
W1	MRC	146	146	81	87	141	149	82	82	132	132	75	75	256	260	292	296	235	237	271	271
W2	MRC	146	148	87	87	141	141	78	80	132	136	75	75	222	256	292	292	223	235	265	271
W3	MRC	146	146	81	83	147	149	80	80	126	128	75	75	256	260	296	296	221	239	249	271
W4	MRC	146	152	83	83	141	149	80	80	126	130	75	75	260	264	292	296	231	233	241	273
W5	MRC	146	146	87	87	141	149	80	80	128	132	75	75	256	260	292	296	235	237	271	271
W8	MRC	152	152	87	87	141	149	80	80	130	134	75	75	260	268	296	316	223	243	259	265
W9	MRC	146	148	81	89	141	149	80	80	126	132	75	75	260	264	296	296	235	235	267	271
W11	MRC	150	150	83	87	141	149	80	80	132	136	75	75	222	260	296	296	223	233	267	267
W12	MRC	146	152	83	89	141	149	80	82	126	132	75	75	222	256	292	296	219	235	241	271
W16	MRC	146	152	83	83	141	141	80	80	126	130	75	75	222	260	292	292	215	231	269	269
W17	MRC	146	146	85	89	141	141	80	80	126	132	75	75	224	256	292	296	211	235	241	269
W18	MRC	148	150	85	87	141	149	78	78	132	136	75	75	222	222	296	296	231	243	265	267
W19	MRC	136	150	87	91	141	149	80	80	126	132	75	75	220	220	296	296	209	229	267	271
W20	MRC	148	152	87	87	141	149	80	80	126	132	75	75	240	268	296	298	217	231	267	271
W21	MRC	146	150	85	87	141	141	80	80	126	132	75	75	224	260	296	296	241	243	271	271
W22	MRC	146	148	83	87	141	141	80	80	132	136	75	75	260	264	296	296	231	243	267	269
W23	MRC	146	150	87	91	141	141	80	80	126	132	75	75	208	268	296	296	229	231	259	267
W24	MRC	148	152	89	89	141	149	80	80	126	132	75	75	222	260	296	296	239	241	267	267
W25	MRC	148	150	85	87	129	149	80	80	126	130	75	75	222	264	296	296	211	237	269	271
W26	MRC	144	150	83	87	129	149	80	80	126	132	75	75	222	260	296	298	203	245	269	273
W27	MRC	150	152	89	91	141	149	78	80	126	130	81	81	252	268	296	296	229	237	259	271
W28	MRC	146	146	83	87	141	151	80	80	126	132	75	75	208	260	296	298	215	229	269	271
W29	MRC	146	146	85	91	129	141	80	80	126	132	75	75	256	268	296	298	219	229	259	267
W30	MRC	146	148	83	85	149	149	80	80	130	130	75	75	220	220	296	296	237	239	265	269
W31	MRC	146	146	87	89	141	143	80	80	126	130	73	73	218	224	298	298	211	239	265	271
W32	MRC	146	152	81	85	147	149	80	80	128	132	75	75	226	256	292	298	211	239	269	271
W33	MRC	146	152	83	89	141	143	80	80	126	132	75	75	218	222	292	298	211	225	265	269
W34	MRC	146	146	87	89	141	149	80	80	126	132	75	75	222	244	296	296	245	245	267	267
W36	MRC	146	148	87	89	141	149	80	80	126	132	75	75	206	222	296	296	203	229	269	271
W38	MRC	146	146	87	89	141	149	80	80	132	136	75	75	222	270	296	296	205	205	267	271
W39	MRC	146	150	83	89	141	143	78	80	126	132	75	75	260	264	296	298	237	243	271	273
W41	MRC	148	148	83	87	139	149	80	80	132	136	75	75	220	260	296	296	223	225	265	271
W44	MRC	152	152	83	83	143	143	80	80	126	132	75	75	220	260	292	296	225	243	269	271
W45	MRC	150	150	85	87	141	141	80	80	124	136	73	73	220	224	296	298	203	235	267	269
W47	MRC	146	146	85	89	143	143	80	80	126	132	73	73	260	264	292	298	209	211	271	273
W48	MRC	146	146	87	89	141	149	80	80	132	136	73	73	220	270	296	296	205	245	267	271
W49	MRC	146	146	89	89	141	141	80	80	126	132	73	73	220	244	296	296	243	245	267	267
W50	MRC	146	152	81	85	147	149	80	80	128	132	81	81	226	256	292	298	211	239	269	271
W51	MRC	144	144	83	83	129	143	78	80	126	132	81	81	260	264	296	296	243	245	267	269
W52	MRC	146	148	83	87	149	149	80	80	132	132	75	75	222	260	298	298	191	231	255	271
W53	MRC	144	146	83	85	141	141	78	78	126	132	75	75	222	260	296	296	203	211	269	269
W54	MRC	148	152	83	83	147	149	80	80	136	146	75	75	222	224	296	298	191	221	249	249
W55	MRC	144	148	83	83	141	141	78	80	126	132	75	75	224	260	296	298	203	241	255	269
W57	MRC	146	150	83	83	129	141	78	80	128	130	73	73	220	260	296	298	225	245	267	273
W59	MRC	144	146	83	89	129	143	78	80	126	132	73	73	260	262	296	298	241	243	267	273
W60	MRC	146	148	85	89	141	149	80	82	126	132	75	75	222	260	296	296	219	243	257	271
W61	MRC	146	148	83	91	149	149	78	80	126	132	73	73	220	224	298	298	191	241	249	255
W63	MRC	146	146	85	85	141	143	80	80	136	136	73	73	256	268	296	296	211	237	269	273
W64	MRC	150	150	83	89	141	143	78	80	136	136	75	75	260	268	298	298	205	209	267	271
W65	MRC	150	152	83	85	141	141	80	82	126	132	75	75	222	224	292	296	219	239	241	271
W66	MRC	150	150	83	83	141	149	80	80	126	132	75	75	224	260	296	296	211	223	267	271
W70	MRC	146	150	87	87	141	141	80	80	132	136	73	73	256	260	296	298	239	241	267	271
W72	MRC	150	152	83	91	141	143	78	80	126	132	77	77	220	260	292	296	215	225	267	269
W73	MRC	152	154	89	89	149	151	78	80	126	132	77	77	260	268	296	298	243	245	257	271
W75	MRC	148	150	83	87	141	149	80	80	126	130	73	73	224	224	296	298	191	243	255	271
W76	MRC	148	150	83	85	141	141	80	82	126	132	75	75	226	260	296	296	211	225	271	273
W77	MRC	146	146	87	87	141	149	80	80	126	132	75	75	244	244	296	296	243	245	267	267
W78	MRC	150	152	85	85	141	141	80	80	130	136	75	75	226	260	296	298	203	211	267	271
W81	MRC	146	148	85	85	141	141	80	80	126	132	75	75	226	264	296	296	203	211	271	273
W83	MRC	146	150	83	87	143	149	80	82	126	132	75	75	260	268	292	296	217	219	269	271
W84	MRC	136	146	83	91	141	143	80	80	126	132	75	75	222	260	296	296	223	239	267	271
W85	MRC	146	146	87	87	141	149	80	80	126	132	73	73	222	224	296	298	237	239	271	273
W88	MRC	146	146	87	89	129	149	80	80	126	132	75	75	240	260	298	300	231	243	267	273
W89	MRC	150	150	81	87	129	141	80	80	126	130	75	75	224	264	296	296	215	235	271	271
W90	MRC	146	150	85	89	129	149	80	80	126	132	75	75	222	252	296	298	211	219	269	271
W91	MRC	146	152	87	87	141	141	80	80	126	132	75	75	222	252	296	296	203	229	269	271
W92	MRC	150	152	83	87	141	143	78	80	126	130	73	73	206	222	292	296	239	241	267	271
W93	MRC	136	136	87	87	141	149	80	80	136	136	75	75	222	260	296	296	223	237	267	271
W94	MRC	150	150	83	87	141	141	80	80	136	136	75	75	224	260	296	296	211	223	267	271
W95	MRC	144	146	83	87	141	143	80	80	126	132	75	75	222	224	296	298	239	241	265	267
W96	MRC	146	146	87	87	141	143	80	80	136	140	75	75	222	222	296	296	217	239	265	265
W97	MRC	146	154	87	87	141	143	80	82	134	140	75	75	222	222	296	296	239	241	265	265
W102	MRC	152	152	83	87	143	149	72	80	132	136	71	75	222	222	296	296	211	225	269	271
W104	MRC	152	152	85	85	141	141	78	80	126	130	75	75	222	222	296	296	203	211	267	271
W105	MRC	152	152	87	87	143	149	80	80	126	130	75	75	240	240	298	300	231	237	271	271
W106	MRC	152	152	83	83	141	141	72	72	130	130	75	75	224	256	292	296	211	219	241	267
W107	MRC	152	152	83	85	143	149	72	80	126	130	75	75	222	224	292	296	211	225	267	269
W108	MRC	146	146	89	89	129	141	72	80	126	130	75	75	222	260	296	298	215	239	267	271
W109	MRC	144	146	87	91	141	141	72	78	126	130	75	75	208	222	296	298	229	235	269	269
W110	MRC	146	148	83	85	149	149	80	80	126	130	75	75	222	222	296	296	237	239	265	269
W113	MRC	136	150	83	91	141	149	72	78	126	130	75	75	222	260	296	296	229	237	271	271
W115	MRC	146	146	83	87	141	143	80	80	130	134	75	75	240	270	298	298	225	239	267	267
W119	MRC	146	148	89	91	141	141	72	80	124	128	75	75	222	260	296	298	215	243	267	269
W120	MRC	148	148	87	87	141	149	78	80	130	130	75	75	220	260	292	296	223	243	265	267
W121	MRC	146	150	83	85	141	149	78	80	124	128	75	75	222	226	296	296	233	241	267	267
W122	MRC	146	150	87	89	129	137	72	80	124	128	75	75	206	260	296	298	227	239	269	271
W123	MRC	146	152	83	85	141	141	80	80	126	130	75	75	222	260	296	300	203	237	267	271
W125	MRC	146	152	83	87	141	141	80	80	132	136	75	75	222	224	296	298	211	237	267	269
W126	MRC	146	146	87	91	141	143	72	80	126	130	75	75	208	252	296	296	237	239	269	271
W127	MRC	136	152	83	87	141	141	80	82	126	130	75	75	222	222	292	296	235	237	271	271
W128	MRC	148	148	89	89	141	141	72	80	126	130	75	75	260	264	296	296	203	225	271	271
W129	MRC	136	152	83	91	141	143	78	78	128	132	75	75	222	260	296	296	203	237	267	267
W162	PRC	146	150	87	91	141	143	78	80	124	128	75	75	224	270	296	296	225	247	267	269
W163	PRC	146	146	85	85	141	141	80	80	124	128	75	75	254	258	296	296	233	233	269	269
W164	PRC	152	182	89	89	135	149	80	80	124	128	75	75	220	270	296	298	235	235	267	269
W165	PRC	146	146	85	89	143	149	78	80	124	128	75	75	220	224	296	298	211	235	271	271
W166	PRC	146	146	87	87	141	149	80	80	132	136	77	77	220	220	296	296	241	241	271	271
W168	PRC	144	146	85	87	141	141	80	80	124	128	75	75	220	266	292	296	203	229	269	271
W169	PRC	156	160	85	87	143	143	80	80	140	140	75	75	220	220	292	296	241	241	265	265
W170	PRC	152	152	85	87	129	149	78	78	128	132	75	75	220	262	292	300	203	223	267	271
W171	PRC	146	148	87	87	141	141	80	80	126	132	75	75	220	262	292	296	215	245	259	267
W172	PRC	154	158	87	87	141	145	80	80	134	140	77	77	220	224	296	296	241	243	265	271
W173	PRC	146	154	87	87	141	149	80	80	134	140	75	75	220	220	296	296	241	241	265	265
W174	PRC	154	158	87	87	143	143	80	80	134	138	77	77	220	220	292	296	241	241	265	265
W175	PRC	146	154	87	87	141	143	80	80	132	140	73	73	220	224	292	296	239	241	265	269
W176	PRC	146	154	87	87	141	143	80	80	132	136	71	71	220	224	296	296	239	241	265	265
W177	PRC	146	146	87	87	143	149	80	80	124	132	75	75	220	266	296	296	209	233	265	265
W178	PRC	146	152	83	87	147	149	80	80	124	130	75	75	218	224	296	300	211	239	267	269
W179	PRC	148	152	85	89	143	149	80	80	124	128	75	75	208	226	296	298	203	211	267	271
W180	PRC	146	150	85	87	129	141	80	80	124	130	75	75	206	222	296	296	233	241	267	271
W181	PRC	146	146	83	87	149	149	80	80	124	128	77	77	220	258	296	296	203	241	267	271
W182	PRC	148	152	85	89	141	143	80	80	130	134	77	77	208	266	296	296	203	231	267	271
W183	PRC	148	148	87	89	141	143	80	80	130	134	75	75	220	254	292	296	223	241	265	267
W184	PRC	144	146	83	83	141	141	80	80	124	132	77	77	220	220	296	296	231	241	267	269
W185	PRC	150	152	87	91	143	143	80	80	124	130	77	77	260	268	296	296	203	247	267	269
W186	PRC	152	152	83	85	129	149	78	80	124	130	75	75	206	222	296	300	203	211	271	271
W187	PRC	146	146	83	85	141	143	80	82	126	130	75	75	220	226	296	298	211	239	267	273
W188	PRC	146	152	85	89	141	149	80	80	124	130	75	75	226	262	296	296	203	211	267	271
W189	PRC	150	152	81	85	129	141	78	80	130	136	75	75	220	266	296	296	203	231	271	271
W190	PRC	148	148	83	85	129	139	80	80	124	128	75	75	208	222	296	296	237	245	269	269
W191	PRC	146	146	85	87	129	141	80	80	124	128	75	75	220	228	296	296	233	235	271	273
W192	PRC	152	152	81	85	129	141	78	80	124	130	75	75	220	220	296	300	203	203	271	271
W193	PRC	146	146	85	85	141	143	80	80	124	130	75	75	226	266	296	296	211	225	269	271
W194	PRC	146	150	83	87	141	141	80	80	130	134	77	77	220	224	296	296	203	241	269	271
W195	PRC	146	158	85	87	143	143	80	80	134	140	75	75	220	220	292	296	241	241	265	269

## Sheet: NSSRs_5POPs
Sample ID	Pop.	Nuclear SSRs
		Kaca01		Kaca04		kaca05		Kaca09		Kaca10		Kaca12		Kcan004		Kcan009		Kcan011		Kcan034
N1	ND	154	158	87	87	143	151	80	80	134	140	73	77	220	220	292	296	239	241	265	269
N2	ND	158	160	87	87	141	143	80	82	136	140	75	75	220	220	292	296	227	241	265	265
N3	ND	148	158	87	87	143	149	80	80	136	146	73	77	224	264	296	296	241	243	265	271
N4	ND	152	154	87	87	141	143	80	80	134	140	77	83	220	224	296	296	239	241	265	269
N5	ND	148	158	87	87	141	143	80	80	134	140	77	81	220	224	296	296	239	241	269	271
N6	ND	148	148	87	87	141	143	80	80	134	140	75	75	220	220	296	296	227	227	269	269
N7	ND	154	158	87	87	141	143	80	80	134	140	75	75	222	224	292	296	239	241	265	271
N8	ND	146	160	87	87	141	143	80	80	140	142	75	75	222	222	296	296	239	241	265	271
N9	ND	146	158	83	87	141	143	80	80	140	142	77	81	220	220	292	296	227	239	265	265
N10	ND	158	158	87	87	143	149	80	80	140	142	69	77	220	220	296	296	227	239	265	265
N11	ND	152	158	87	87	141	143	80	80	140	142	73	73	220	220	292	292	227	239	265	265
N12	ND	146	158	87	87	141	143	80	80	138	138	77	81	208	220	296	296	239	241	265	265
N13	ND	146	158	87	87	141	149	80	80	140	142	73	77	220	220	296	296	239	241	265	265
N14	ND	154	158	87	87	141	141	80	80	140	142	73	73	220	220	296	296	241	243	265	265
N15	ND	146	146	87	87	143	143	80	80	134	140	77	77	220	220	296	296	241	243	265	267
N16	ND	146	154	87	87	141	151	80	80	140	140	77	81	220	220	296	296	227	239	265	265
N17	ND	152	158	87	87	143	143	80	80	140	142	77	81	220	220	296	296	241	243	265	265
N18	ND	158	158	87	87	143	143	80	80	140	142	73	73	220	220	296	296	241	241	265	271
N19	ND	146	154	85	87	143	149	80	80	140	142	77	77	220	220	296	296	241	241	265	269
N20	ND	154	158	87	87	141	143	80	80	140	142	77	81	222	224	296	296	239	241	265	265
N21	ND	158	158	87	87	141	143	80	80	140	142	75	75	222	222	296	296	241	243	265	269
N22	ND	146	154	87	87	143	149	82	90	140	142	75	75	220	220	296	296	227	239	265	265
N23	ND	158	158	87	87	143	143	80	80	140	142	77	81	220	220	296	296	227	237	265	265
K01	YX	144	146	83	83	129	151	80	80	120	128	77	77	222	222	296	298	215	235	265	265
K13	YX	146	148	89	89	149	149	80	84	120	120	71	71	220	228	296	298	211	241	267	271
K42	YX	146	148	83	91	129	149	78	82	120	124	75	75	224	224	296	296	243	245	265	267
K55	YX	162	162	87	89	129	145	72	82	128	128	71	71	220	224	296	296	239	241	265	265
K68	YX	144	146	87	89	135	151	80	82	120	128	75	75	220	232	288	296	223	227	265	267
K80	YX	148	150	83	87	137	149	72	82	120	128	71	71	224	224	296	296	239	241	265	271
K127	YX	144	146	83	87	149	149	72	80	124	124	75	75	224	224	296	298	217	217	265	269
K142	YX	144	146	79	85	129	151	80	80	120	128	75	75	232	246	296	298	235	237	265	269
K156	YX	144	150	85	89	149	149	80	80	124	128	71	71	220	226	296	298	233	239	265	267
K180	YX	162	164	83	85	129	149	72	82	124	124	71	71	220	224	296	298	239	241	265	269
K192	YX	144	146	83	83	133	145	80	82	128	128	75	75	222	242	290	294	241	259	265	273
K213	YX	164	168	91	91	143	143	80	80	120	128	75	75	220	224	296	296	247	249	265	271
K225	YX	144	146	89	89	129	149	82	82	124	124	79	79	208	208	298	298	217	255	265	271
K288	YX	146	156	87	89	143	143	72	80	128	128	75	75	222	226	296	296	211	237	267	269
KO50	YX	144	146	83	83	141	141	80	84	120	128	75	75	220	220	296	296	217	241	267	267
KO75	YX	148	168	75	81	141	141	80	80	124	128	71	71	220	246	296	298	189	191	265	265
KO95	YX	144	146	83	83	141	141	82	82	124	128	75	75	220	240	298	298	211	227	265	271
KO100	YX	144	146	81	89	141	141	78	80	128	128	75	75	224	226	296	298	239	241	259	263
KO116	YX	144	144	83	83	127	137	80	80	120	124	75	75	228	240	296	296	209	209	265	271
KO131	YX	144	148	81	81	137	145	82	82	120	124	75	75	208	226	296	296	211	239	267	275
KO162	YX	146	150	83	97	129	135	80	80	124	128	75	75	208	220	298	298	211	237	263	265
KO183	YX	144	144	89	89	133	149	82	82	124	128	71	75	220	224	296	300	193	255	265	265
KO194	YX	132	144	81	87	129	135	80	82	120	124	75	75	220	226	296	296	211	241	271	275
KO209	YX	144	164	83	91	135	149	72	80	128	128	75	75	220	226	292	296	247	249	265	267
S1	SZ	140	146	81	81	129	155	82	82	128	132	71	71	236	236	296	296	191	241	261	263
S2	SZ	150	150	87	91	145	153	80	80	122	128	71	71	220	236	296	298	249	255	265	267
S3	SZ	146	152	87	89	149	151	80	80	136	146	71	71	226	248	296	298	223	247	251	265
S4	SZ	160	160	83	87	149	157	80	82	126	132	71	71	220	220	296	298	219	241	265	271
S5	SZ	140	140	79	81	151	151	80	80	122	126	75	75	220	220	296	296	229	253	265	267
S6	SZ	146	146	89	89	151	157	80	80	132	132	69	79	224	224	296	296	197	239	267	267
S7	SZ	144	162	89	93	151	155	80	82	122	132	71	71	218	220	296	296	235	237	251	267
S8	SZ	150	150	87	93	129	149	80	82	132	144	71	71	222	222	296	296	251	253	267	267
S9	SZ	146	146	79	87	129	153	80	80	132	136	71	71	220	220	296	296	195	241	259	265
S10	SZ	146	146	89	89	145	149	82	82	130	134	77	77	222	226	296	298	215	237	251	267
S11	SZ	128	152	87	89	149	151	80	80	132	136	71	71	218	224	282	296	239	261	251	267
S12	SZ	152	152	87	89	149	151	80	80	130	134	75	75	216	222	296	298	237	241	261	269
S13	SZ	146	148	79	89	129	141	80	80	120	128	71	71	210	220	296	298	213	257	265	267
S14	SZ	148	160	79	87	149	155	80	80	140	146	77	81	218	220	298	300	227	241	267	269
S15	SZ	146	148	81	89	145	151	80	80	132	136	71	71	220	236	296	298	237	259	267	269
S16	SZ	144	144	79	79	145	157	80	82	126	132	69	77	220	224	298	300	249	251	267	269
S17	SZ	144	144	87	87	129	157	80	82	130	136	69	77	226	226	296	296	239	253	267	271
S18	SZ	144	160	87	91	151	151	82	82	126	132	77	77	236	236	296	298	235	237	269	269
S19	SZ	138	148	87	89	157	157	80	80	132	144	71	71	210	220	296	296	249	253	261	269
S20	SZ	154	154	87	89	149	149	80	82	128	132	73	73	220	220	296	298	239	241	261	267
S21	SZ	148	148	87	89	149	151	80	80	126	130	71	71	226	264	296	296	215	217	251	265
F1	FCG	136	148	89	89	143	149	82	82	116	130	77	77	232	234	296	296	229	241	255	267
F2	FCG	132	148	77	89	151	151	78	90	126	132	71	71	220	224	284	296	233	233	269	269
F3	FCG	142	150	85	87	145	145	78	80	126	132	71	71	232	234	296	296	217	233	265	267
F4	FCG	148	148	87	87	145	145	82	82	120	132	71	71	232	234	296	296	199	237	249	269
F5	FCG	146	146	85	85	149	149	80	82	128	142	71	71	226	226	296	296	211	231	265	269
F6	FCG	146	146	87	89	151	151	82	82	132	136	73	73	208	226	296	296	215	233	251	267
F7	FCG	136	136	87	89	147	147	82	82	124	132	73	77	224	232	292	296	211	215	253	269
F8	FCG	132	154	87	89	145	155	78	80	122	128	73	77	232	236	296	296	217	235	251	273
F9	FCG	152	182	87	89	145	149	80	80	132	142	69	73	232	234	296	296	191	217	269	271
F10	FCG	146	146	87	87	145	153	82	82	128	132	69	77	202	228	292	292	191	235	267	277
F11	FCG	144	144	85	89	149	149	82	82	124	136	77	79	224	232	296	296	211	239	267	269
F12	FCG	132	152	89	91	149	149	82	82	126	132	73	73	224	232	296	298	231	237	249	273
F13	FCG	132	132	83	91	149	151	78	82	128	132	73	73	224	260	296	296	193	215	267	277
F14	FCG	138	144	85	91	151	157	80	82	132	136	73	73	220	224	292	298	219	239	271	275
F15	FCG	130	130	85	87	145	153	80	82	124	128	71	71	224	224	296	296	231	247	267	269
F16	FCG	144	144	85	89	151	151	78	80	132	136	71	71	232	260	296	300	217	223	269	271
F17	FCG	154	154	87	89	149	151	80	82	126	130	73	73	216	232	296	296	215	219	269	269
F18	FCG	162	176	85	89	143	149	82	88	132	144	69	79	224	226	292	298	193	227	265	267
F19	FCG	144	152	89	89	145	149	78	78	128	136	77	79	230	236	296	296	227	235	269	271
F20	FCG	144	144	85	89	149	149	82	82	132	136	73	77	224	232	296	296	211	239	267	267
D1	HK	146	146	81	87	145	153	80	82	128	132	75	75	226	232	296	300	233	239	269	271
D2	HK	146	150	87	91	145	149	78	82	122	128	71	71	220	220	298	298	233	235	269	269
D3	HK	148	148	87	89	123	145	80	80	122	126	71	71	232	232	296	298	235	237	261	269
D4	HK	146	180	101	101	123	143	80	80	120	126	71	71	226	232	298	298	233	241	269	271
D5	HK	152	154	87	89	129	143	78	80	122	126	71	71	226	232	298	298	197	197	265	269
D6	HK	146	154	89	89	143	153	80	80	120	124	71	71	232	232	296	298	197	233	265	269
D7	HK	152	182	89	89	129	129	78	80	120	124	73	73	220	220	298	298	233	233	269	269
D8	HK	150	182	87	89	123	145	80	80	120	124	71	71	220	234	298	298	233	235	269	269
D14	HK	148	182	87	89	153	153	78	80	120	124	73	73	224	232	292	298	225	237	269	269
D15	HK	150	180	81	87	135	145	80	80	122	126	71	71	216	234	298	298	233	235	269	269
D16	HK	150	150	81	89	145	153	80	80	120	124	71	71	232	232	298	298	233	233	261	269
D21	HK	146	150	89	89	149	153	80	80	120	124	73	73	226	232	298	298	233	239	265	269
D22	HK	150	150	81	89	129	145	80	80	120	124	71	71	232	234	292	296	233	235	265	269
D23	HK	150	154	87	89	145	153	80	80	120	128	73	73	224	232	298	298	233	233	265	269
D24	HK	150	184	87	87	145	145	80	80	122	128	71	71	232	234	298	298	195	239	269	269
D25	HK	150	166	81	89	143	153	80	80	122	126	71	71	224	234	292	298	217	237	269	269
D26	HK	150	150	89	89	139	153	80	80	120	130	71	71	220	232	298	298	233	233	269	269
D27	HK	146	150	87	89	143	143	80	80	122	126	71	71	232	232	298	298	233	233	269	271
D28	HK	140	150	87	89	143	143	80	80	122	126	71	71	224	232	292	298	233	233	263	269
D29	HK	146	150	89	89	153	159	80	82	120	124	71	71	220	234	298	298	233	235	269	269
D30	HK	146	146	89	89	145	153	80	80	120	128	71	71	224	232	298	298	217	237	269	269
D31	HK	150	150	87	89	145	145	80	80	120	124	71	71	226	232	298	298	233	233	269	269
D32	HK	140	146	81	89	145	145	80	80	120	120	73	73	226	232	296	298	233	233	269	269
D33	HK	146	146	89	89	151	153	80	80	120	124	71	71	220	232	298	298	233	249	269	269
D34	HK	146	150	87	89	143	143	80	80	120	124	71	71	226	232	296	300	233	237	269	269
D35	HK	146	150	89	89	129	155	80	80	122	126	71	71	224	232	298	298	233	237	269	273
